# Supplementary material for: Development of a Quantitative Digital Urinalysis Tool for Detection of Nitrite, Protein, Creatinine, and pH
Source: Biosensors (Basel). 2024 Jan 30;14(2):70. doi: 10.3390/bios14020070 (PMC10887154; doi:10.3390/bios14020070)
Supplement: Supplementary file 1 [file biosensors-14-00070-s001.zip]

Archive with 1 entries (1 files):
- biosensors-2835052-supplementary.pdf
